# Supplementary material for: The PP2A Catalytic Subunit PPH21 Regulates Biofilm Formation and Drug Resistance of Candida albicans
Source: Microorganisms. 2025 Sep 8;13(9):2093. doi: 10.3390/microorganisms13092093 (PMC12473098; doi:10.3390/microorganisms13092093)
Supplement: Supplementary file 1 [file microorganisms-13-02093-s001.zip]

Archive with 1 entries (1 files):
- microorganisms-3786455-supplementary.pdf
